# Supplementary material for: A comparison of the corneal biomechanics in pseudoexfoliation glaucoma, primary open-angle glaucoma and healthy controls using Corvis ST
Source: PLoS One. 2020 Oct 26;15(10):e0241296. doi: 10.1371/journal.pone.0241296 (PMC7588080; doi:10.1371/journal.pone.0241296)
Supplement: S1 File — (XLSX) [file pone.0241296.s001.xlsx]

## Sheet: Sheet1
Pt code	GENDER	AGE	EYE	DIAGNOSIS	CORVIS DATE	HTN	DM	CAD	BCVA	SPHERICAL ERROR	CYLINDERICAL ERROR	CDR	NUMBER OF IOP MEDS	GAT	CORVIS IOPnct	CORVIS IOP cc	Corvis bIOP	CORVIS CCT	A1 LENGTH	A1 VELOCITY	A2 LENGTH	A2 VELOCITY	DEF AMP	P DIST	CORNEA RADIUS
586775	1	77	RE	1	2015-09-10	0	0	0	0.2	-5.5	-2	0.7	0	16	16	18.3		512	1.78	0.15	1.69	-0.34	1.16	5.29	7.14
586775	1	77	LE	1	2015-09-10	0	0	0	0.2	-4.5	-2.75	0.6	0	14	17.5	19.5		517	1.75	0.16	1.94	-0.36	1.12	5.33	7.86
533841	2	65	RE	1	2015-09-28	0	0	0	0.8	-3	0	0.6	0	16	18	14.9		589	1.84	0.14	2.04	-0.31	0.96	2.42	8.56
533841	2	65	LE	1	2015-09-28	0	0	0	0.2	1	-0.5	0.4	0	16	16.5	14.9		567	1.86	0.16	1.91	-0.4	1.07	5.15	7.55
1147889	2	59	RE	4	2015-09-28	0	0	0	0.2	-4	-0.5	0.8	0	23	18.5	19.7		529	1.82	0.15	1.48	-0.39	1.05	2.52	7.06
1147889	2	59	LE	4	2015-09-28	0	0	0	0.1	-0.25	-0.5	0.8	0	23	18	19.5		523	1.81	0.14	1.3	-0.4	1.05	2.65	6.96
1149043	1	72	RE	2	2015-10-01	1	0	0	0.2	2.25	-0.75	0.8	0	22	19	21.9		505	1.78	0.13	1.97	-0.36	0.99	4.86	6.36
1149043	1	72	LE	2	2015-10-01	1	0	0	0.2	1.75	-0.75	0.6	0	19	17.5	19.2		521	1.82	0.15	1.17	-0.42	1.06	5.06	6.54
1270733	1	61	RE	4	2017-07-06	1	0	0	0.1	1.25	-0.5	0.6	0	30	27.5	25.5		573	1.82	0.15	1.9	-0.25	0.86	4.49	9.37
507340	1	59	RE	2	2017-08-16	0	1	0	0.2	2.75	-1.5	0.6	0	30	28	32		478	1.69	0.15	1.57	-0.48	1.05	2.17	7.43
1160509	1	66	RE	1	2015-12-02	1	1	0	0.2	-0.75	-1.25	0.5	0	18	17.5	15.9		568	1.86	0.16	2.01	-0.3	1.12	2.67	7.88
1271618	2	67	RE	2	2017-07-06	0	0	0	0	3	-0.5	0.8	0	15	17	20.1		501	1.78	0.16	1.64	-0.37	1.06	4.93	6.84
1271618	2	67	LE	2	2017-07-06	0	0	0	0	3	-0.5	0.8	0	14	16	18.4		511	1.7	0.18	1.65	-0.42	1.11	4.93	6.83
1259166	2	62	LE	2	2017-05-19	0	0	0	0	0.75	-0.25	0.7	0	16	18	15.7		577	1.75	0.14	1.58	-0.4	1.03	5.04	8.07
1280735	2	78	RE	4	2017-07-27	0	0	0	0.2	1.5	-1.5	0.7	0	25	29.5	29.2		549	1.81	0.12	1.87	-0.22	0.81	4.26	11.84
1280735	2	78	LE	4	2017-07-27	0	0	0	0.4	0.5	-0.75	0.7	0	21	21	21.9		533	1.83	0.09	1.67	-0.36	1.05	4.93	7.91
1280735	2	78	LE	4	2017-09-01	0	0	0	0.4	1.25	-1	0.7	0	20	19.5	20.7		528	1.82	0.13	1.94	-0.28	1	2.38	8.14
1159114	1	75	RE	2	2016-06-15	1	0	0	0.4	0	-0.5	0.7	0	10	14.5	20.8		456	1.84	0.19	2.09	-0.46	1.23	2.88	6.83
1159114	1	75	LE	2	2016-06-15	1	0	0	0.5	1.5	-0.5	0.6	0	21	16	19.8		491	1.72	0.16	1.2	-0.37	1.13	5.36	7.17
1103579	2	58	RE	1	2016-06-15	0	0	0	0.2	1.75	0	0.2	0	15	15	20.9		462	1.78	0.16	2.03	-0.4	1.17	4.94	6.1
1208644	1	66	RE	1	2016-12-20	0	0	0	0.2	0	0	0.4	0	14	18.5	20		523	1.78	0.15	1.84	-0.29	1.03	2.4	7.69
1208644	1	66	LE	4	2016-12-20	0	0	0	0.2	-1.25	-0.5	0.9	0	22	22	20.8		562	1.83	0.11	1.98	-0.31	1	4.52	8.27
1270710	2	62	RE	1	2017-08-23	0	0	0	0	2.25	0	0.8	0	16	15.5	15.9		539	1.77	0.13	2.01	-0.51	1.11	2.69	7.27
1270710	2	62	LE	1	2017-08-23	0	0	0	0	3	-0.75	0.6	0	13	16	14.8		561	1.88	0.16	1.89	-0.36	1.12	5.31	8.47
1188766	1	56	RE	4	2017-06-15	1	0	0	0	0	0	0.6	0	21	18.5	20.3		520	1.75	0.14	1.94	-0.37	1.01	4.9	7.39
1280011	1	69	RE	2	2017-07-22	0	0	0	0.1	2	-0.75	0.9	0	24	17.5	23.7		458	1.79	0.14	0.8	-0.26	1.15	5.57	2.1
1280011	1	69	LE	2	2017-07-22	0	0	0	0	0.5	-0.5	0.8	0	20	17	21.8		477	1.75	0.15	1.64	-0.42	1.15	4.65	2.43
1170287	1	49	RE	1	2016-01-19	0	0	0	0.2	1	0	0.3	0	12	17	23.1		459	1.75	0.16	0.78	-0.28	1.19	2.52	5.93
1170287	1	49	LE	1	2016-01-19	0	0	0	0.2	1	0	0.4	0	12	16	213		471	1.82	0.15	1.25	-0.49	1.16	2.55	5.72
498895	2	60	RE	1	2017-05-05	0	0	0	0	3	0	0.7	0	16	16.5	19.9		497	1.76	0.14	1.99	-0.45	1.07	5.07	7.33
498895	2	60	LE	2	2017-05-05	0	0	0	0	3	0	0.8	0	16	17.5	20.4		504	1.84	0.15	1.09	-0.45	1.05	5.07	7.96
1164148	1	77	LE	4	2016-01-16	1	1	0	0.2	1.75	-0.75	0.6	0	16	16	19.2		500	1.58	0.13	1.93	-0.46	1.25	2.67	6.39
522400	2	70	RE	2	2017-05-02	1	1	0	0	0	-0.5	0.7	0	15	14.5	17.8		498	1.77	0.14	1.79	-0.44	1.27	5.32	6.79
522400	2	70	LE	1	2017-05-02	1	1	0	0	0	-0.75	0.5	0	17	17	19		517	1.85	0.19	1.19	-0.41	1.09	2.39	7.11
559634	1	20	RE	1	2016-12-06	0	0	0	0	-2.25	-0.5	0.8	0	16	19	16.9		575	1.82	0.13	1.41	-0.3	1	5.08	7.19
559634	1	20	LE	1	2016-12-06	0	0	0	0	-1.75	-1	0.8	0	16	17.5	15.2		578	1.82	0.15	1.53	-0.37	1.06	5.27	6.45
529704	2	62	RE	1	2016-01-20	0	1	0	0.2	3	-1	0.4	0	14	16	19		503	1.5	0.16	1.4	-0.38	1.21	5.39	6.33
529704	2	62	LE	1	2016-01-20	0	1	0	0	3.25	-1	0.4	0	14	16	16.4		540	1.87	0.15	2.09	-0.43	1.11	2.59	6.45
362804	1	76	RE	1	2016-01-25	0	1	0	0.5	-2	-1	0.6	0	14	16.5	17		539	1.83	0.17	2.04	-0.4	1.19	5.12	7.91
362804	1	76	LE	1	2016-01-25	0	1	0	0	0	-0.75	0.6	0	14	15	14.9		546	1.82	0.15	1.88	-0.51	1.22	5.31	7.25
1171639	2	63	LE	4	2016-01-26	1	1	0	0.5	2	-1.75	0.8	0	17	17.5	16.6		557	1.77	0.16	1.98	-0.39	1.07	2.66	6.85
535584	1	75	RE	1	2016-02-01	1	0	1	0.6	1	-2	0.4	0	10	13.5	12.4		561	1.89	0.16	1.47	-0.54	1.49	5.64	5.7
535584	1	75	LE	1	2016-02-01	1	0	1	0	-1	-1	0.4	0	12	14.5	19		482	1.71	0.15	1.5	-0.43	1.47	5.68	5.46
401471	1	70	RE	1	2016-02-03	1	1	0	0.4	-4	0	0.3	0	19	17	19.7		506	1.84	0.15	2.08	-0.39	1.2	2.61	6.55
401471	1	70	LE	1	2016-02-03	1	1	0	0.1	-3.75	0	0.2	0	18	18.5	19.4		533	1.83	0.15	1.59	-0.49	1.09	5.17	7.63
1176233	2	66	RE	1	2016-06-16	1	0	0	1	0	0	0.2	0	20	17	18.3		526	1.77	0.14	1.92	-0.4	1.04	2.51	7.24
1176233	2	66	LE	1	2016-02-16	1	0	0	0.4	-1	-1	0.2	0	16	18.5	20.9		512	1.82	0.16	1.95	-0.39	1.02	4.97	6.88
384145	1	74	RE	1	2016-02-22	1	0	0	0.8	-4.5	-1.5	0.1	0	10	13.5	12.4		560	1.74	0.18	1.96	-0.41	1.25	5.24	7.07
384145	1	74	LE	1	2016-02-22	1	0	0	0	0	-1.5	0.1	0	10	12.5	14		524	1.74	0.19	1.09	-0.53	1.37	5.42	6.12
510087	1	72	RE	1	2015-10-05	0	1	0	0.2	0.5	-1	0.6	0	16	15	13.5		566	1.79	0.16	1.89	-0.43	1.11	2.79	7.28
1204792	1	41	RE	2	2017-08-24	0	0	0	0	0	0	0.7	0	23	17.5	18.8		527	1.71	0.14	1.9	-0.37	1.04	4.96	7.95
205264	2	65	RE	4	2017-09-02	0	0	0	0.2	1	-0.5	0.8	0	24	27	26.1		558	1.86	0.11	1.99	-0.23	0.83	4.55	9.53
205264	2	65	LE	4	2017-09-02	0	0	0	0.2	1.5	-0.5	0.8	0	19	28	27.7		550	1.87	0.12	1.87	-0.31	0.87	4.54	8.09
1269228	1	35	RE	2	2017-05-31	0	0	0	0	1.5	-1.25	0.8	0	19	21	23		517	1.73	0.11	1.78	-0.25	0.9	2.27	8.68
1269228	1	35	LE	2	2017-05-31	0	0	0	0	0	0	0.8	0	19	19	19.3		541	1.79	0.15	1.84	-0.22	0.94	4.69	7.1
1260029	2	57	RE	2	2017-04-11	0	1	0	0.1	0	-0.75	0.8	0	16	16	21.2		472	1.75	0.15	1.58	-0.38	1.15	2.59	6.89
1260029	2	57	LE	1	2017-04-11	0	1	0	0.1	0	-1.5	0.3	0	17	15.5	20.3		477	1.78	0.17	1.94	-0.41	1.19	2.67	6.94
1222765	1	63	RE	1	2016-10-12	1	1	0	0	3.5	-1	0.7	0	17	18.5	19.8		526	1.77	0.13	1.52	-0.32	0.96	4.8	7.54
1222765	1	63	LE	2	2016-10-12	1	1	0	0	4	-1.5	0.8	0	19	19	19.6		537	1.81	0.13	2.04	-0.37	0.94	2.61	7.77
1273228	1	58	LE	2	2017-06-14	0	0	0	0.2	-3	0	0.8	0	26	19.5	26.6		445	1.76	0.1	1.81	-0.38	0.99	4.76	8.25
1262810	1	57	LE	2	2017-04-25	0	1	0	0.1	-3.5	-2	0.6	0	25	22.5	21.2		563	1.78	0.08	1.89	-0.3	1.01	2.47	6.94
1224597	1	63	RE	1	2017-09-25	0	0	0	0	0.5	-1	0.3	0	16	13.5	20.1		452	1.84	0.13	0.882	-0.61	1.43	5.89	6.24
1292602	1	77	RE	2	2017-09-26	1	0	0	0.3	-5	-1.75	0.6	0	28	25.5	24.2		564	1.83	0.08	1.71	-0.3	0.94	4.44	9.37
1226063	1	49	RE	2	2017-09-29	0	0	0	0.5	-9	-1	0.7	0	30	27	26.3		554	1.81	0.09	1.83	-0.17	0.84	2.11	8.03
1226063	1	49	LE	2	2017-09-29	0	0	0	0	-5	-1.25	0.7	0	24	24	21.2		584	1.86	0.1	2.01	-0.3	0.91	4.78	8.04
1359305	2	65	RE	2	2018-08-23	0	0	0	0	1.5	0.75	0.7	0	18	16	15		560	1.75	0.15	1.37	-0.46	1.11	1.11	6.72
1359305	2	65	LE	2	2018-08-23	0	0	0	0	1.75	0.5	0.7	0	20	18	20.5		510	1.79	0.15	1.37	-0.38	1.02	5.03	7.94
1365727	1	65	LE	2	2018-09-27	1	0	0	0	-0.5	-1	0.8	0	24	23.5	19		607	2.32	0.13	2.65	-0.18	0.85	4.2	7.44
1359904	1	52	RE	1	2018-08-27	1	0	0	0	0	-0.75	0.3	0	18	17.5	17		529	2.48	0.11	1.96	-0.22	0.92	4.57	6.3
1359904	1	52	LE	4	2018-08-27	1	0	0	0	-1	-0.5	0.8	0	44	41	40		527	2.15	0.08	2.84	-0.09	0.41	2.86	6.8
1281242	2	57	RE	2	2018-10-03	0	0	0	0.2	0.5	-0.75	0.7	0	18	19	21.3		512	1.72	0.13	1.91	-0.33	1.02	2.41	7.3
1281242	2	57	LE	2	2018-10-03	0	0	0	0.6	0.5	-1	0.8	0	16	18	21		503	1.72	0.16	1.8	-0.35	1.06	4.66	6.55
1363333	1	60	RE	1	2018-10-03	0	0	0	0	-0.5	-1.5	0.6	0	12	13.5	11.9		567	1.9	0.16	2.12	-0.28	1.12	5.28	8.3
67851	1	74	RE	4	2018-12-01	0	0	0	0.2	-0.25	-0.75	0.9	0	19	17	17.7		535	1.81	0.16	2.02	-0.47	1.23	5.25	6.2
67851	1	74	LE	4	2018-12-01	0	0	0	0.5	1.5	0	0.9	0	26	25	25.6		536	1.82	0.09	1.96	-0.31	1.04	4.76	8.17
1379053	2	77	RE	4	2018-12-01	1	0	0	2	1	-1.25	0.9	0	30	28	32.1		488	1.8	0.14	1.85	-0.23	0.85	4.2	6.17
1373829	2	68	LE	2	2018-12-01	1	0	0	0.2	2.5	-2	0.8	0	13	15.5	17.5		517	1.67	0.13	1.29	-0.46	1.19	2.97	7.3
1377944	1	62	RE	4	2018-11-26	1	0	0	0	1.25	-1	0.9	0	29	14.5	15.5		531	1	0.1	1.51		0.77	4.31	5.15
1377944	1	62	LE	4	2018-11-26	1	0	0	0	0.5	0.5	0.7	0	22	18.5	20.2		521	1.7	0.12	1.64	-0.36	0.98	4.68	7.68
500627	1	71	LE	1	2018-11-22	1	0	0	0.2	1	0.75	0.6	0	16	16.5	13.4		588	2.1	0.11	2.32	-0.24	1.08	4.96	8.66
1378641	2	58	RE	2	2018-11-29	0	0	0	0	2.75	1	0.8	0	19	17.5	15.8		546	2.68	0.1	2.78	-0.2	0.93	4.53	5.89
1378641	2	58	LE	2	2018-11-29	0	0	0	0	2.75	0	0.9	0	23	21.5	20.5		513	2.54	0.1	2.23	-0.19	0.8	4.34	7.27
1337939	1	68	LE	4	2018-05-14	0	0	0	0.6	-0.25	-1	0.9	0	26	31.5	29.3		575	1.83	0.11	1.51	-0.2	0.75	3.81	7.2
1338487	2	74	RE	4	2018-05-28	1	0	0	0.3	0	-1.25	0.7	0	16	13.5	12.9		533	1.86	0.17	1.99	-0.29	1.16	4.59	6.45
1338487	2	74	LE	4	2018-05-28	1	0	0	2	0	0	1	0	16	15.5	14.5		538	2.07	0.14	2.08	-0.25	1.01	4.63	6.04
1349896	2	65	RE	4	2018-07-09	1	0	0	0.3	0	0	0.7	0	30	28.5	33.6		473	1.78	0.16	1.75	-0.26	0.92	2.04	5.81
1347809	1	71	RE	4	2028-06-28	0	1	0	0.2	-0.5	-1.5	0.9	0	32	29	30.5		524	1.77	0.15	1.78	-0.28	0.88	4.13	8.56
1347809	1	71	LE	4	2018-06-28	0	1	0	0.2	-0.5	0.75	0.9	0	32	30.5	32		524	1.8	0.15	1.77	-0.09	0.79	4.17	8
1344754	1	66	RE	4	2018-06-20	1	1	1	0.6	-4	-1.75	0.7	0	32	33	32.6		482	2.68	0.09	1.93	-0.12	0.63	3.22	5.75
1344754	1	66	LE	4	2018-06-20	1	1	1	0.5	-3.5	-1	0.4	0	28	26.5	25.2		511	2.32	0.12	2.25	-0.14	0.73	3.77	6.2
1372229	1	63	LE	4	2018-10-27	0	0	0	0	1.25	0	0.6	0	26	24.5	19.2		625	2.47	0.12	2.39	-0.18	0.8	4.24	7.07
1344170	2	67	RE	4	2018-06-29	0	0	0	0.2	1.5	0	0.8	0	23	25.5	29.6		487	1.74	0.07	1.92	-0.28	0.86	4.48	8.2
1345905	2	75	RE	1	2018-06-19	0	0	0	0.2	0	-1.75	0.6	0	19	17.5	18.8		526	1.78	0.12	1.34	-0.43	1.09	2.59	7.67
476729	1	70	LE	1	2017-05-30	0	0	0	0.2	-0.5	-0.5	0.5	0	15	18	19.5		524	1.76	0.15	1.93	-0.4	1.1	5.01	6.78
38595	2	59	RE	1	2019-01-02	1	1	0	0	2	-1	0.6	0	18	23	17.8		570	2.43	0.12	1.88	-0.21	0.86	4.08	6.49
38595	2	59	LE	1	2019-01-02	1	1	0	0	2	-1.25	0.7	0	21	20	21.2		575	2.3	0.1	2.22	-0.23	0.91	4.18	7.02
1251006	1	57	LE	1	2019-01-02	1	1	0	0	0	-0.75	0.4	0	18	21.5	18		594	2.5	0.1	2.66	-0.18	0.88	4.59	8.25
1380636	2	53	RE	4	2018-12-10	0	1	0	0.3	1.5	-1.75	0.9	0	24	25		24.9	487	2.57	0.13	1.59	-0.2	0.87	4.2	6.24
1380636	2	53	LE	4	2018-12-10	0	1	0	0	1.5	-1	0.9	0	20	15.5		15.6	497	2.26	0.11	2.25	-0.29	0.9	4.08	4.99
473857	1	66	RE	4	2018-12-03	0	1	0	0.2	0	-2	0.9	0	22	20	22.6		508	2.12	0.1	2.39	-0.23	0.91	4.43	6.9
473857	1	66	LE	4	2018-12-03	0	1	0	0	-0.5	-0.75	0.9	0	50	47	49.1		516	2.42	0.05	2.83	-0.05	0.42	0	11.57
310379	1	50	RE	1	2019-01-03	0	0	0	0	0	0	0.7	0	18	18	19.1		570	2.27	0.1	1.97	-0.23	0.92	4.52	7.63
310379	1	50	LE	1	2019-01-03	0	0	0	0	0	0	0.7	0	20	16	20.2		581	2.1	0.11	2.04	-0.25	0.94	4.63	8.03
1119828	2	58	RE	2	2019-01-03	0	0	0	0.2	0	-2.25	0.7	0	20	17	14.9		575	2.69	0.12	2.04	-0.26	0.93	4.8	7.41
1119828	2	58	LE	4	2019-01-03	0	0	0	0.2	0.75	-2.5	0.9	0	22	21.5	20.3		561	2.55	0.11	2.1	-0.24	0.87	4.5	7.43
1389188	1	60	RE	4	2019-01-21	0	0	0	0.3	-3.25	-1.5	0.4	0	36	32.5	24.6		656	2.75	0.1	2.77	-0.17	0.66	3.2	8.73
335015	1	68	RE	4	2019-03-08	1	0	0	0	0.5	-1.75	0.9	0	12	14.6		11.5	603	1.81	0.18	1.95	-0.3	1.02	4.97	7.62
335015	1	68	RE	4	2019-02-11	1	0	0	0	0.5	-1.75	0.9	0	14	14		12.2	565	1.93	0.15	1.98	-0.3	1.05	5.01	6.44
1347483	1	53	RE	1	2019-01-09	0	0	0	0	0.25	-0.5	0.5	0	15	13.5	13.6		544	2.02	0.15	1.56	-0.27	1.05	4.98	7.14
1119901	1	66	RE	4	2016-01-22	0	1	0	0.8	0	0	0.9	0	29	32.5	33.8		527	1.81	0.14	1.83	-0.26	0.72	1.89	5.61
1156791	1	70	LE	1	2015-11-09	0	0	0	0.2	0	0.5	0.4	0	14	15	13.8		563	1.84	0.15	2.14	-0.42	1.22	5.42	7.21
1418671	1	68	RE	2	2019-08-09	0	1	0	0	1.75	-0.75	0.6	0	17	14.5		12.2	578	2.67	0.13	2	-0.26	0.97	4.9	8
1418671	1	68	LE	2	2019-08-09	0	1	0	0	0	-0.25	0.7	0	15	13.5		10.8	592	2.19	0.14	1.87	-0.28	0.97	5.04	9.66
1417146	2	76	RE	4	2019-06-07	0	0	0	0	4	-1	0.7	0	24	21		18.3	554	2.34	0.11	1.91	-0.2	1	4.4	7.15
1417146	2	76	LE	4	2019-06-07	0	0	0	0	4	-1	0.7	0	23	20		16	586	2.34	0.11	2.26	-0.22	0.88	4.55	6.85
1440558	1	56	RE	4	2019-09-11	1	0	0	0	1.5	1	0.8	0	29	31		29.7	516	2.1	0.07	2.59	-0.17	0.65	3.66	6.11
1440558	1	56	LE	1	2019-09-11	1	0	0	0	1.5	1	0.6	0	16	18		16.9	536	2.63	0.12	2.93	-0.23	0.93	4.75	7.06
1440558	1	56	LE	1	2019-09-16	1	0	0	0	1.5	1	0.6	0	14	16.5		16.3	512	2.62	0.13	2.69	-0.24	1	4.87	7.69
1347004	1	59	RE	2	2019-11-02	1	1	0	0.2	-0.5	-1.25	0.8	0	26	29.5		28.5	499	2.96	0.11	1.82	-0.12	0.72	3.76	5.74
1347004	1	59	LE	4	2019-11-02	1	1	0	0.2	-0.5	-1.25	0.9	0	26	23		23.2	481	2.18	0.12	1.73	-0.22	0.82	4.44	6.45
1447705	1	54	RE	1	2019-10-14	0	0	0	0	0.5		0.4	0	20	23		19.7	598	2.41	0.11	2.74	-0.16	0.83	4.37	8.62
1447705	1	54	LE	2	2019-10-14	0	0	0	0	0.75		0.9	0	28	26.5		23.1	587	2.35	0.11	2.34	-0.12	0.69	3.87	9.08
1451132	1	73	RE	4	2019-10-30	0	0	0	0.2	0	0	0.7	0	36	29.5		27.7	508	2.5	0.08	2.59	-0.19	0.76	3.49	7.03
1453612	1	71	LE	2	2019-11-11	0	0	0	0	2.25	-1	0.6	0	25	20		19.4	506	2.46	0.11	1.93	-0.24	0.95	4.38	8.13
1350942	1	47	RE	2	2019-11-11	0	0	0	0.2	-1	-1	0.5	0	28	23.5		20.6	584	2.16	0.12	2.35	-0.21	0.77	4.3	8.11
1350942	1	47	LE	2	2019-11-11	0	0	0	0.2	-1.25	-0.75	0.7	0	38	40		34.4	603	2.34	0.07	2.14	-0.07	0.43	2.69	9.86
1442966	1	57	RE	2	2019-11-16	0	0	0	0.2	-10	0	0.8	0	25	22.5		21.5	527	2.4	0.12	2.64	-0.19	0.81	4.52	8.23
1442966	1	57	LE	2	2019-11-16	0	0	0	0.2	-13	-0.75	0.5	0	21	23.5		21.9	538	2.52	0.13	2.8	-0.24	0.86	4.72	7.98
1452424	1	56	RE	1	2019-11-05	0	1	0	0	2	-0.5	0.3	0	19	14.5		15.1	482	2.4	0.12	1.59	-0.27	1	4.82	6.46
1452424	1	56	LE	4	2019-11-05	0	1	0	0.2	1.5	-1	0.7	0	34	29		29.1	479	2.27	0.1	2.14	-0.1	0.69	3.48	5.95
1453453	1	74	RE	4	2019-11-18	0	0	0	0	0	-1	0.8	0	28	24.5		22.8	521	2.76	0.13	1.62	-0.23	0.78	3.82	5.84
1453453	1	74	LE	1	2019-11-18	0	0	0	0	0	-0.5	0.7	0	18	15.5		14.2	529	1.98	0.11	1.92	-0.19	0.98	4.44	5.51
1455319	1	71	RE	2	2019-11-18	0	0	0	0	-0.5	-0.75	0.8	0	22	21.5		17.3	507	2.21	0.1	1.53	-0.25	0.97	4.56	7.33
1455319	1	71	LE	2	2019-11-18	0	0	0	0.2	-0.75	-1	0.9	0	31	23		20.4	566	1.98	0.11	2.21	-0.17	0.89	4.24	9.5
1455653	2	62	RE	2	2019-11-20	1	1	0	0.3	-4	-0.75	0.95	0	29	28.5		26.1	540	2.6	0.12	2.63	-0.13	0.72	3.79	6.25
1455653	2	62	LE	2	2019-11-20	1	1	0	0.2	1	-0.5	0.95	0	25	24.5		22.1	549	1.96	0.13	1.9	-0.17	0.78	3.99	6.42
1455541	1	49	RE	2	2019-11-19	0	0		0	0.5	-0.5	0.8	0	25	24.5		23.2	529	2.29	0.12	1.91	-0.16	0.84	4.06	6.24
1455541	1	49	LE	2	2019-11-19	0	0	0	0	0.5	-0.75	0.8	0	22	24.5		23.2	536	2.87	0.13	2.23	-0.15	0.75	4.07	6.34
1456394	1	60	RE	2	2019-11-23	0	0	0	0.2	-0.5	-0.75	0.9	0	32	24		24.3	485	2.4	0.12	2.07	-0.19	0.76	4.1	6.16
1456394	1	60	LE	2	2019-11-23	0	0	0	0.2	-0.5	-0.5	0.8	0	34	26.5		26	499	2.37	0.12	2.72	-0.13	0.7	3.96	6.44
1459574	2	62	RE	2	2019-12-07	1	1	0	0.6	-3.5	-1	0.8	0	19	20.5		19.8	508	2.17	0.11	2.42	-0.2	0.88	4.4	5.99
1459574	2	62	LE	2	2019-12-07	1	1	0	0.6	-2.5	-2	0.8	0	21	18.8		17.3	524	2.14	0.09	2.98	-0.21	0.87	4.48	6.17
337104	1	79	RE	2	2019-12-06	1	1	1	0	-0.5	-0.5	0.7	0	24	22.5		17.9	588	2.96	0.13			1.06	4.58	6.92
337104	1	79	LE	2	2019-12-06	1	1	1	0	0	-0.5	0.6	0	28	27.5		22.4	579	2.6	0.12	3.15	-0.18	0.75	4.16	7.28
1453453	1	74	LE	1	2019-12-05	0	0	0	0	0	-0.1	0.7	0	18	15.5		13.7	542	2.06	0.12	1.92	-0.23	1.01	4.61	7.12
1457696	1	74	RE	1	2019-11-29	1	1	1	0.2	-0.5	1.5	0.3	0	10	15.5		12.2	587	2.38	0.17	1.63	-0.28	1.12	4.98	6.56
1458605	2	60	RE	4	2019-12-03	1	1	0	3	-1.75	0	0.9	0	50	58.5		51.7	582	2.48	0.05			0.32	0	45.52
1458605	2	60	LE	1	2019-12-03	1	1	0	0	0	0	0.4	0	20	21.5		18.3	589	2.2	0.1	3.44	-0.15	0.78	4.21	9.27
1475849	1	75	RE	4	2020-02-18	0	1	0	0	1	-1	0.8	0	26	27.5	26.4		560	1.75	0.09	1.89	-0.22	0.74	1.7	6.01
1475849	1	75	LE	4	2020-02-18	0	1	0	0	1.5	-1.25	0.8	0	25	23.5	22.4		561	1.8	0.16	1.73	-0.34	0.8	4.31	6.73

## Sheet: KEY
GENDER		DIAGNOSIS
1-MALE		1-NORMAL
2-FEMALE		2-POAG
		4-PXG

## Sheet: Sheet3
1-46			NORMAL
2-41		2-post trab	POAG
3-37			PXF
4-27, 5-10	37	1-post trab	PXG, PXF+OHT
